# Supplementary material for: Design of Lytic Phage Cocktails Targeting Salmonella: Synergistic Effects Based on In Vitro Lysis, In Vivo Protection, and Biofilm Intervention
Source: Viruses. 2025 Oct 12;17(10):1363. doi: 10.3390/v17101363 (PMC12568117; doi:10.3390/v17101363)
Supplement: Supplementary file 1 [file viruses-17-01363-s001.zip]

Archive with 2 entries (2 files):
- Supplementary Figues.pdf
- Supplementary Tables.pdf
